# Supplementary material for: Using Multiplexed CRISPR/Cas9 for Suppression of Cotton Leaf Curl Virus
Source: Int J Mol Sci. 2021 Nov 21;22(22):12543. doi: 10.3390/ijms222212543 (PMC8618328; doi:10.3390/ijms222212543)
Supplement: Supplementary file 1 [file ijms-22-12543-s001.zip]

Archive with 1 entries (1 files):
- ijms-1423361-supplementary.pdf
